# Supplementary material for: Biocompatible, Multi-Mode, Fluorescent, T2 MRI Contrast Magnetoelectric-Silica Nanoparticles (MagSiNs), for On-Demand Doxorubicin Delivery to Metastatic Cancer Cells
Source: Pharmaceuticals (Basel). 2022 Sep 30;15(10):1216. doi: 10.3390/ph15101216 (PMC9607636; doi:10.3390/ph15101216)
Supplement: Supplementary file 1 [file pharmaceuticals-15-01216-s001.zip]

Archive with 1 entries (1 files):
- pharmaceuticals-1930291-supplementary.pdf
